# Supplementary material for: Optimizing Positive End-Expiratory Pressure in Asymmetric Acute Lung Injury in a Porcine Model: The Role of Transpulmonary Pressure
Source: Int J Mol Sci. 2025 Oct 14;26(20):9985. doi: 10.3390/ijms26209985 (PMC12563547; doi:10.3390/ijms26209985)
Supplement: Supplementary file 1 [file ijms-26-09985-s001.zip]

Archive with 1 entries (1 files):
- ijms-3813249-supplementary.pdf
